# Supplementary material for: Fe(III) Is Essential for Porcine Embryonic Development via Mitochondrial Function Maintenance
Source: PLoS One. 2015 Jul 10;10(7):e0130791. doi: 10.1371/journal.pone.0130791 (PMC4498905; doi:10.1371/journal.pone.0130791)
Supplement: S1 Data — (XLSX) [file pone.0130791.s001.xlsx]

## Sheet: Cl&Bl
	cleavage	SD	Blastocyst	SD		cleavage1	cleavage2	cleavage3		Blastocyst1	BL2	BL3
Ctrl	59.26	4.46501	43.9733	1.61506		54.37	60.29	63.12		42.7	43.43	45.79
0.1	58.3367	3.59183	43.8833	5.36168		61.24	59.45	54.32		47.62	37.74	46.29
0.5	68.1	5.95	56.3067	2.5801		74.9	65.55	63.85		53.74	58.9	56.28
1	57.4233	3.76816	42.75	3.80942		53.1	59.16	60.01		42.16	46.82	39.27
3	59.6533	1.28068	29.4233	1.88492		58.18	60.5	60.28		31.43	27.69	29.15
5	60.2033	4.27039	18.4733	4.25761		64.44	55.9	60.27		13.79	22.11	19.52

## Sheet: diameter
	diameter	SD		Diameter1	Diameter2	Diameter3
Ctrl	526.15	23.6728		553.34	510.12	514.99
0.5	525.69	26.548		495.24	537.85	543.98
5	304.78	12.172		310.27	290.83	313.24

## Sheet: ROS
Conc.	O.D.
0	235
0	224
0	137
0	248
0	252
0	198
0	185
0	176
0	201
0	199
0	221
0	196
0	124
0.5	71
0.5	89
0.5	66
0.5	75
0.5	130
0.5	31
0.5	72
0.5	89
0.5	81
0.5	23
0.5	57
0.5	89
5	67
5	71
5	78
5	75
5	87
5	63
5	81
5	57
5	57
5	66
5	67
5	72
5	62

## Sheet: TUNEL
						CONC	Total cell number	Apoptosis
						0	27	9
						0	43	5
						0	67	4
						0	51	4
						0	16	8
						0	44	4
						0	37	5
						0	39	7
						0	52	6
						0	50	5
						0	59	4
						0.5	69	0
						0.5	71	1
						0.5	28	2
						0.5	45	0
						0.5	48	1
						0.5	51	0
						0.5	49	2
						0.5	38	1
						0.5	40	2
						0.5	45	0
						0.5	21	1
						5	41	21
						5	15	7
						5	19	9
						5	19	12
						5	22	14
						5	27	10
						5	19	17
						5	25	11
						5	8	3
						5	16	7
						TCN	Apop		SD TCN	SD Apop
					0	44.0909	5.54545		14.321	1.75292
					0.5	45.9091	0.909091		14.9763	0.831209
					5	21.1	11.1		8.78699	5.23768

## Sheet: MMP
					0		0.5		5
					1.58		1.37		0.87
					0.83		1.32		0.95
					0.92		1.23		1.14
					1.04		0.92		0.78
					0.89		1.29		0.56
Rep1					0.87		1.4		0.98
Ctrl	1.01714				0.99		1.35		1.05
0.5μM	1.26857
5μM	0.904286				1.34		1.18		0.81
					0.95		1.25		0.74
Rep2					0.86		1.35		0.82
Ctrl	0.991429				0.95		1.17		1.04
0.5μM	1.24286				0.82		1.31		0.81
5μM	0.868571				1.04		1.14		1.12
					0.98		1.3		0.74
Rep3
Ctrl	1.03143
0.5μM	1.23286				1.09		1.27		1.02
5μM	0.902857				1.14		1.18		1.01
					0.94		1.41		0.82
		stdev	average	stdev	1.04		1.09		0.95
Ctrl	1.01333	0.0202703	1		0.98		0.87		0.82
0.5μM	1.2481	0.0184243	1.23167	0.0181819	1.09		1.45		0.81
5μM	0.891905	0.0202199	0.880169	0.0199538	0.94		1.36		0.89

## Sheet: ATP
CONC	OD
0	177649
0.5	237084
5	92527
0	189454
0.5	312592
5	64289
0	175437
0.5	267147
5	109152
	average		average
0	180847	7535.77	1
0.5	272274	38014.2	1.50555	0.210201
5	88656	22680.6	0.490227	0.125414

## Sheet: CytoC
CONC.	average			Rep1			Rep2			Rep3
0	0.905			0	5		0	5		0	5
5	0.742			0.92	0.87		0.89	0.83		0.93	0.81
				0.79	0.65		0.81	0.67		0.91	0.57
0	0.861667			0.95	0.82		0.9	0.71		0.87	0.64
5	0.7035			0.92	0.73		0.91	0.691		0.89	0.84
				0.93	0.64		0.74	0.68		0.94	0.73
0	0.901667			0.92			0.92	0.64		0.87	0.53
5	0.686667
Conc.	Average	Stdev
0	0.889444	0.0241139
5	0.710722	0.0283649

## Sheet: Casp3
	Ct of Casp3	Ct of Gapdh	△Ct	2^(-△Ct)	△△Ct	2^(-△△Ct)(quantity)
Ctrl	33.67	31.37	2.3	0.203063	0	1
0.5	34.12	31.44	2.68	0.156041	0.38	0.768438
5	33.77	32.06	1.71	0.30566	-0.59	1.50525
Ctrl	35.02	31.57	3.45	0.0915054	0	1
0.5	36.69	32.65	4.04	0.0607909	0.59	0.664343
5	34.3	31.29	3.01	0.124137	-0.44	1.3566
Ctrl	34.3	30.91	3.39	0.0953912	0	1
0.5	34.29	30.47	3.82	0.0708052	0.43	0.742262
5	34.56	31.85	2.71	0.15283	-0.68	1.60214
			average	stdev
			1	0
			0.725014	0.0541483
			1.488	0.123673

## Sheet: Bcl-xL
	Ct of Bcl-xL	Ct of Gapdh	△Ct	2^(-△Ct)	△△Ct	2^(-△△Ct)(quantity)
Ctrl	33.79	31.37	2.42	0.186856	0	1
0.5	33.52	31.44	2.08	0.236514	-0.34	1.26576
5	35.11	32.06	3.05	0.120742	0.63	0.646176
Ctrl	33.22	31.57	1.65	0.31864	0	1
0.5	34.17	32.65	1.52	0.348686	-0.13	1.09429
5	33.94	31.29	2.65	0.15932	1	0.5
Ctrl	33.63	30.91	2.72	0.151774	0	1
0.5	33.02	30.47	2.55	0.170755	-0.17	1.12506
5	35.35	31.85	3.5	0.0883883	0.78	0.582367
				average
				1	0
				1.1617	0.0914166
				0.576181	0.0732843

## Sheet: Bcl2
	Ct of Bcl2	Ct of Gapdh	△Ct	2^(-△Ct)	△△Ct	2^(-△△Ct)(quantity)
Ctrl	33.65	31.37	2.28	0.205898	0	1
0.5	33.87	31.44	2.43	0.185565	0.15	0.90125
5	35.23	32.06	3.17	0.111105	0.89	0.539614
Ctrl	33.75	31.57	2.18	0.220676	0	1
0.5	35.24	32.65	2.59	0.166086	0.41	0.752623
5	34.22	31.29	2.93	0.131215	0.75	0.594604
Ctrl	35.12	30.91	4.21	0.0540336	0	1
0.5	35.51	30.47	5.04	0.0303955	0.83	0.562529
5	36.61	31.85	4.76	0.036906	0.55	0.68302
				average
				1	0
				0.738801	0.169783
				0.605746	0.0723494

[truncated: 4 more sheets: Bax, miR15a, miR16, miR21]
